# Supplementary material for: Diversity of Volatile Profiles and Nutritional Traits Among 29 Cucumber Cultivars
Source: Foods. 2025 Nov 13;14(22):3878. doi: 10.3390/foods14223878 (PMC12651018; doi:10.3390/foods14223878)
Supplement: Supplementary file 1 [file foods-14-03878-s001.zip]

Archive with 1 entries (1 files):
- foods-3910526-supplementary.xlsx
