# Supplementary material for: Diversity of Volatile Profiles and Nutritional Traits Among 29 Cucumber Cultivars
Source: Foods. 2025 Nov 13;14(22):3878. doi: 10.3390/foods14223878 (PMC12651018; doi:10.3390/foods14223878)
Supplement: Supplementary file 1 [file foods-14-03878-s001.zip › foods-3910526-supplementary.xlsx]

## Sheet: Table S1
Table S1. Cucumber cultivars used in this study and some basic fruit quality parameters.
Code	Type	SFW (g)	Length (cm)	Diameter (mm)	Flesh thickness (cm)	Skin characteristics
C-1	European	51.23±4.89	7.93±0.4	32.43±2.3	0.77±0.06	smooth skin
C-2	European	45.43±3.16	9±0.5	27.98±2.37	0.67±0.06	smooth skin
C-3	European	128.63±7.48	18±0.8	32.42±0.59	0.93±0.15	smooth skin
C-4	European	103.4±1.93	15.83±0.29	30.71±0.78	0.7±0	smooth skin
C-6	European	90.57±5.11	16.6±0.36	29.93±0.47	0.77±0.06	smooth skin
C-9	European	92.17±7.75	13.83±0.29	31.15±1.41	0.7±0.1	smooth skin
C-11	European	33.5±2.82	5.57±0.12	30.09±2.86	0.53±0.06	smooth skin
C-13	European	86.33±6.41	15.33±0.76	29.56±2.5	0.63±0.06	smooth skin
C-14	European	67.27±5.93	8.67±0.76	37.34±0.92	0.72±0.03	smooth skin
C-17	European	69.9±6.51	11.67±0.58	30.42±0.85	0.57±0.06	smooth skin
C-18	European	161.57±16.75	17.5±0.5	32.86±1.24	0.77±0.06	smooth skin
CP-3	European	48.1±4.46	8.17±0.29	29.73±2.03	0.57±0.06	smooth skin
CP-8	European	69.4±6.76	13.5±0.5	27.29±1.51	0.73±0.06	smooth skin
CP-9	European	95.17±8.25	18.83±1.26	28.08±0.53	0.6±0	smooth skin
CP-22	European	60.43±4.47	10.67±0.58	30.28±1.25	0.67±0.06	smooth skin
CP-23	European	115.57±9.07	18.43±0.4	29.66±1.23	0.77±0.06	smooth skin
C-27	South China	165.23±0.83	18.67±1.04	38.41±2.09	1.07±0.06	few white spines
C-28	South China	178.17±16	18.83±1.26	35.16±1.04	1±0	few white spines
C-29	South China	169.43±16.08	21±1.32	33.83±0.87	1±0.1	numerous white spines
C-30	South China	205.97±20.1	22.33±1.15	36.73±2.47	1.07±0.06	numerous white spines
C-32	South China	167.37±7.46	23±0	33.87±2.8	1.03±0.06	few white spines
C-45	South China	137.23±13.71	20.5±1.32	32.95±3.45	0.9±0.1	numerous white spines
C-47	South China	207.6±20.01	26.2±0.72	37.24±0.63	0.77±0.06	few white spines
C-48	South China	179.37±14.89	23.67±0.29	35.59±1.49	1±0	numerous white spines
CP-2	South China	66.53±2.73	10.17±0.29	31.21±0.84	0.67±0.06	few white spines
CP-18	South China	133.07±2.78	22.67±0.58	32.03±0.86	0.9±0.1	numerous white spines
CP-24	South China	119.47±10.94	19.17±0.29	33.51±0.87	0.73±0.06	numerous white spines
CP-31	South China	191.4±5.21	22±0.5	37.08±1.29	0.77±0.06	numerous white spines
CP-44	South China	185.33±10.08	23.17±0.29	38.38±1.62	1.13±0.06	numerous white spines

## Sheet: Table S2
Table S2. The content (µg/kg FW) of 21 common volatile compounds in 29 cucumber cultivars
Cultivars	Ethanol	Furan, 2-ethyl-	Hexanal	2-Hexenal, (E)-	Furan, 2-pentyl-	2-Octanone	1-Hexanol	Nonanal	5-Ethylcyclopent-1-enecarboxaldehyde	2,4-Heptadienal, (E,E)-	3,5-Octadien-2-one	2-Nonenal, (E)-	2,6-Nonadienal, (E,Z)-	1-Cyclohexene-1-carboxaldehyde, 2,6,6-trimethyl-	3-Nonen-1-ol, (Z)-	(6Z)-Nonen-1-ol	Tridecanal	Tetradecanal	trans-.beta.-Ionone	Pentadecanal-	cis-9-Hexadecenal
C-1	3.58±0.21	6.62±0.54	59.07±1.81	46.98±0.98	10.03±1.57	1.12±0.11	7.14±0.64	47.6±4.99	6.5±0.09	61.72±4.61	52.17±5.25	185.68±15.68	305.17±20.33	8.68±1.14	21.23±0.78	13.79±2.7	2.44±0.07	5.18±0.12	12.5±0.87	30.84±0.21	1.18±0.15
C-2	3.43±0.12	8.59±0.86	68.53±0.92	50.33±0.59	15.95±2.28	1.03±0.09	5.04±0.45	50.57±4.16	8.43±0.18	60.56±3.37	56.62±4.96	229.29±15.64	343.28±17.99	9.15±1.11	23.28±2.07	10.43±0.34	3.88±0.21	7.65±0.33	10.47±0.36	47.28±1.33	1.87±0.21
C-3	3.2±0.01	11.16±1.06	84.23±4.06	50.19±1.59	20.83±2.16	1.36±0.09	7.16±0.28	52.35±3.92	9.63±1.95	61.71±4.17	55.02±4.8	217.1±16.79	266.01±18.01	10.37±1.04	25.92±1.68	12.26±0.51	3.57±0.16	7.6±0.35	12.76±0.52	42.01±5.69	1.71±0.1
C-4	2.98±0.19	7.77±1.36	62.32±1.85	60.53±0.97	11.98±5.99	1.23±0.1	7.82±0.51	72.36±2.62	8.96±0.5	63.11±2.9	63.33±2.4	258.94±13.21	349.25±14.97	11.55±1.12	25±0.66	15.56±0.6	2.32±0.07	4.42±0.35	12.24±0.35	31.46±1.51	1.4±0.14
C-6	4.3±0.24	2.23±0.09	37.38±3.32	41.32±1.93	5.2±0.94	0.84±0.05	4.77±0.44	53.74±4.65	5.27±0.36	51.46±0.47	42.41±0.59	269.03±21.57	338.89±19.69	7.75±0.51	23.98±0.38	10.45±0.13	2.74±0.32	6.2±0.49	8.62±0.42	36.84±3.25	2.06±0.19
C-9	3.03±0.24	4.81±0.19	43.76±4.56	67.37±3.46	13.86±0.41	1.19±0.04	6.28±0.3	142.35±3.9	11.39±0.51	74.71±3.27	50.38±1.62	352.23±1.81	479.77±5.25	14.39±1.31	23.66±2.81	18.27±1.82	7.11±0.24	16.11±0.52	14.88±1.02	82.41±3.36	3.6±0.05
C-11	3.22±0.1	5.37±0.25	82.19±7.57	43.98±2.58	10.84±0.16	1.52±0.07	5.98±0.2	48.79±2.75	6.68±0.11	70.43±2.25	55.22±1.88	238.12±13.7	367.6±15.45	7.56±0.56	22.73±1.42	21.35±3.87	3.7±0.26	9.95±0.6	5.93±1.23	52.85±8.38	1.2±0.21
C-13	3.21±0.07	5.19±0.74	59.56±1.2	45.32±1.62	8.91±0.65	1.04±0.19	4.79±0.27	52.65±2.66	6.62±0.79	56.52±1.19	51.31±0.92	232.74±8.66	318.35±6.58	10.04±0.76	23.69±1.37	8.42±1.3	2.69±0.04	4.99±0.11	10.46±0.27	37.74±1.19	1.52±0.07
C-14	2.96±0.41	4.03±0.25	51.81±1.37	42.71±0.34	22.05±7.63	0.79±0.69	2.83±0.3	103.75±21.09	11.47±1.94	38.93±1.76	38.97±1.15	380.42±36.91	456.41±30.17	7.39±0.43	34.63±0.9	14.4±1.75	2.55±0.21	4.62±0.43	6.4±0.39	46.63±4.56	1.26±0.16
C-17	2.64±0.15	12.81±3.02	66.5±2.37	56.45±0.56	32.91±17.18	1.38±0.29	3.37±0.13	57.84±11.15	10.3±2.02	68.07±5.45	65.75±3.49	278.63±40.73	387.07±38.88	12.37±1.15	26.22±1.39	9.13±0.36	3.32±0.22	6.11±0.19	12.5±0.52	44.02±3.16	2.06±0.21
C-18	2.83±0.17	9.52±0.34	65.13±1.37	58.89±2.67	17.87±2.27	1.29±0.19	5.27±0.43	54.74±3.94	6.25±1.05	66.56±3.29	61.98±2.99	291.67±15.37	420.62±21.19	8.53±0.34	20.5±1.35	20.87±1.83	6.72±0.81	14.23±2.03	8.44±0.87	96.02±13.22	3.29±0.93
CP-3	4.68±0.35	5.47±0.3	57.91±3.95	55.2±1.03	4.64±1.08	1.71±0.11	14.67±0.84	62.97±9.7	5.59±1.49	65.79±8.25	51.12±6.86	163.06±24.11	294.58±38.98	6.04±4.52	20.36±2.36	31.31±3.79	3.66±0.59	9.12±1.37	5.25±0.73	44.09±6.53	0.86±0.17
CP-8	4.54±0.19	3.85±0.32	57.37±3.15	66.35±2.63	2.06±0.23	1.53±0.07	19.05±2	61.66±6.6	5.05±1.68	64.45±3.4	39.54±3.08	120.51±11.23	219.75±17.42	12.07±1.24	17.55±1.59	43.03±2.8	3.16±0.22	7.22±0.6	10.61±0.59	38.81±2.19	0.86±0.09
CP-9	3.94±0.2	6.48±0.77	80±1.79	76.08±0.77	3.89±0.54	1.62±0.18	14.8±1.13	44.87±4.73	6.42±0.51	66.2±9.02	46.1±6.08	120.95±13.39	192.49±20.74	11.88±2.16	18.9±1.71	27.63±1.89	2.74±0.29	5.61±0.54	11.28±0.87	31.15±4.8	0.71±0.11
CP-22	3.38±0.04	5.66±2.52	85.95±3.96	58.76±1.91	2.59±1.91	1.87±0.1	13.18±0.69	46.6±1.35	9.38±0.74	91.39±6.53	72.36±4.84	136.89±3.08	244.23±5.53	16.12±1.66	28.24±1.27	33.29±1.45	1.9±0.04	3.82±0.05	12.32±0.17	20.11±2.59	0.75±0.03
CP-23	4.35±0.53	3.14±0.19	42.03±1.95	50.21±2.67	3.22±0.46	1.21±0.03	8.4±0.4	50.96±6.66	5.42±0.67	71.28±7.66	51.98±5.71	180.63±22.36	298.68±31.64	8.84±0.77	22.61±1.55	25.08±1.74	1.97±0.31	4±0.51	8.58±0.81	24.67±3.54	0.85±0.17
C-27	2.49±0.09	13.96±2.63	71.73±3.37	45.5±1.72	41.29±11.43	1.69±0.15	9.18±0.22	47.33±7.1	10.51±1.27	75.54±7.75	58.75±3.42	182.52±16.7	315.88±21.99	9.52±0.57	28.73±2.6	20.77±2.48	5.94±0.47	14.66±1.29	6.66±0.35	88.55±8.58	2.58±0.2
C-28	2.92±0.17	15.68±1.91	55.17±7.68	55.34±5.29	30.57±4.12	1.66±0.02	15.76±1.53	80.64±8.97	8.92±1.09	90.43±11.17	61.96±7.72	201.83±23.83	365.59±43.72	8.54±0.97	26.73±3.2	55.49±7.37	7.61±0.66	18.59±1.65	5.7±0.71	108.02±9.66	4.88±0.46
C-29	2.62±0.08	8.63±1.51	39.16±1.98	35.54±1.61	20.68±2.8	1.48±0.08	17.01±0.56	48.2±6.24	12.53±1.59	60.11±8.29	48.94±4.18	168.41±16.7	251.04±21.19	22.03±3.75	30.61±0.91	23.38±0.85	5.71±0.17	13.09±0.17	19.1±1.13	73.63±1.11	5.26±0.22
C-30	2.99±0.02	6.54±1.22	32.87±2.94	36.57±3.09	16.73±4.62	1.12±0.04	25.65±1.45	46.07±8.33	8.27±1.33	24.96±2.78	37.92±4	145.12±19.06	220.58±23.1	12.72±1.38	34.79±3.15	42.55±3	4.39±0.59	11.59±1.43	12.55±1.03	59.14±5.6	6.48±0.52
C-32	2.81±0.12	16.33±0.88	37.98±3.48	39.27±1.66	36.88±4.01	1.44±0.06	24.04±0.81	57.05±4.81	11.83±1.02	74.37±7.65	55.4±4.27	145.57±13.71	247.35±20.84	19.81±1.11	34.85±3.36	44.11±3.7	4.63±0.46	12.46±1.1	19.65±1.3	60.45±4.38	4.52±0.42
C-45	2.87±0.02	9.13±1.84	39.09±2.63	44.27±3.16	21.04±5.86	1.13±0.05	24.28±0.88	45.61±8.85	8.56±1.56	25.72±4	46.91±8.9	153.01±21.55	217.39±28.78	12.74±2.37	28.31±4.19	30.19±3.89	5.13±1.13	10.93±2.32	12.84±2.16	56.36±10.92	4.32±0.97
C-47	2.86±0.02	9.47±0.94	33.69±3.4	45.37±1.29	32.27±2.89	0.95±0.01	9.49±0.29	69.85±4.27	8.49±0.32	36.84±1.76	59.79±3.79	267.97±12.79	426.42±19.51	15.25±1.17	38.05±2.21	29.59±1.97	7.46±0.45	14.37±0.71	17.51±0.99	86.46±3.46	7.01±0.14
C-48	2.76±0.06	11.3±3.17	47.57±5.6	44.28±3.69	18.94±7.12	1.39±0.14	26.08±0.45	49.79±11.13	10.13±2.14	30.24±4.75	53.27±8.05	145.1±21.75	255.23±21.75	13.84±2.54	21.82±1.41	28.21±1.64	2.97±0.33	6.66±0.55	15.22±1.5	46.07±6.78	3.41±0.46
CP-2	6.85±1.05	4.61±2.03	50.08±28.03	42.08±11.72	6.74±3.12	1.16±1.15	17.12±10.59	60.93±14.37	4.13±1.19	40.82±16.84	37.61±12.57	236.59±79.46	349.46±124.92	7.17±2.18	17.97±5.89	22.39±8.02	5.41±1.47	15.62±4.24	6.97±2.24	83.18±22.74	3.94±0.58
CP-18	3.43±0.37	11.16±4.91	67.94±10.62	45.79±34.45	12.79±7.64	2.18±0.32	26.3±1.71	71.39±23.07	7.6±2.16	82.93±20.68	60.19±13.63	146.85±40.58	286.18.85±21.10	13.9±3.97	26.95±4.85	44.05±7.32	3.09±0.84	7.58±1.73	13.84±2.53	38.07±8.46	1.1±0.3
CP-24	3.89±0.45	2.99±0.72	47.5±1.09	48.96±2.07	2.3±0.57	1.57±0.03	26.62±0.85	48.23±3.59	4.97±0.96	74.19±2.28	49.94±0.84	137.85±7.47	221.98±5.94	13.65±1.05	28.12±0.61	47.64±0.9	2.46±0.17	5.13±0.69	12.34±0.17	28.62±3.09	1±0.03
CP-31	3.49±0.53	2.93±1.38	51.85±5.2	38.13±4.09	2.21±1.43	2.08±0.28	23.55±0.84	39.09±6.54	5.61±1.11	65.67±6.14	45.11±3.11	93.36±10.27	163.06±13.57	11.72±1.58	24.69±1.2	29.06±1.48	1.64±0.18	3.81±0.25	10.7±0.67	18.07±1.04	0.66±0.01
CP-44	3.76±0.16	7.62±1.48	44.71±4.27	34.32±1.96	13.96±3.11	1.52±0.08	32.62±1.59	61.16±7.18	7.63±0.75	31.67±2.12	56.11±3.22	163.68±13.92	239.57±16.55	11.83±0.61	29.31±1.72	35.29±1.43	3.86±0.19	10.7±0.31	9.96±0.36	54.09±2.05	2.36±0.12

## Sheet: Table S3
Table S3. Relative contents (µg/kg FW) of identified volatiles in the fruits of 29 cucumber cultivars
Code	Compounds	C-1	C-2	C-3	C-4	C-6	C-9	C-11	C-13	C-14	C-17	C-18	CP-3	CP-8	CP-9	CP-22	CP-23	C-27	C-28	C-29	C-30	C-32	C-45	C-47	C-48	CP-2	CP-18	CP-24	CP-31	CP-44
Aldehydes
A1	Butanal, 3-methyl-	ND	7.89±0.56	9.25±0.71	9.31±1.34	ND	ND	8.37±0.73	7.23±0.38	ND	7.23±0.79	ND	10.06±0.35	ND	12.4±0.51	ND	ND	9.17±1.17	13.04±1.34	15.7±1.79	ND	ND	5.92±0.3	8.07±0.72	ND	12.83±1.53	13.41±2.12	ND	12.54±0.46	11.93±0.28
A2	Pentanal	ND	ND	ND	ND	6.55±0.47	ND	ND	ND	7.97±1.69	ND	7.89±0.49	ND	ND	ND	ND	9.57±0.58	ND	ND	ND	ND	ND	ND	ND	ND	ND	ND	ND	ND	ND
A3	2-Butenal	5.23±0.4	3.88±0.27	4.88±0.4	7.14±0.07	1.75±0.29	3.1±0.2	6.95±0.66	2.88±0.11	ND	ND	2.56±0.16	14.95±1.07	15.9±2	8.47±0.25	10.95±0.94	5.15±0.46	3.62±0.26	4.18±0.62	3.03±0.6	1.82±0.15	2.34±0.04	ND	ND	5.17±0.51	ND	13.4±0.72	5.33±0.88	12.84±0.92	2.33±0.06
A4	Hexanal	59.07±1.81	68.53±0.92	84.23±4.05	62.32±1.85	37.37±3.32	43.76±4.56	82.19±7.57	59.57±1.2	51.81±1.37	66.5±2.38	65.13±1.37	57.91±3.95	57.37±3.15	80±1.79	85.94±3.96	42.03±1.95	71.73±3.36	55.17±7.69	39.16±1.98	32.87±2.94	37.98±3.48	39.08±2.63	33.69±3.39	47.57±5.6	33.42±1.52	71.28±5.79	47.5±1.09	51.85±5.2	44.71±4.27
A5	2-Pentenal, (E)-	ND	ND	ND	ND	ND	ND	ND	6.64±0.56	ND	ND	ND	ND	ND	ND	ND	ND	8.72±2.63	ND	ND	ND	7.11±0.39	4.77±0.08	ND	ND	ND	ND	ND	ND	ND
A6	2-Pentenal, 2-methyl-	2.33±0.08	2.22±0.06	0.67±0.03	2.46±0.03	0.48±0.01	ND	2.05±0.14	1.46±0.49	ND	2.99±2.99	ND	4.99±0.22	5.7±0.39	5.37±0.35	9.53±0.65	4.73±0.15	0.56±0.03	ND	ND	ND	ND	ND	ND	0.87±0.12	ND	7.1±1.16	0.84±0.01	6.03±1.02	0.72±0.08
A7	Heptanal	ND	ND	ND	ND	ND	ND	3.84±0.15	ND	ND	3.76±0.84	4.6±0.27	ND	2.59±0.35	3.64±0.17	3.96±0.18	ND	5.86±1.12	6.65±0.98	ND	ND	ND	ND	ND	ND	ND	5.02±0.45	ND	ND	ND
A8	2-Hexenal, (E)-	46.98±0.98	50.32±0.59	50.19±1.58	60.53±0.97	41.32±1.93	67.38±3.46	43.98±2.58	45.32±1.62	42.71±0.34	56.45±0.56	58.89±2.67	55.21±1.04	66.35±2.63	76.08±0.77	58.75±1.91	50.22±2.67	45.5±1.72	55.34±5.29	35.54±1.61	36.57±3.09	39.27±1.67	44.27±3.16	45.37±1.29	44.28±3.68	38.75±5.95	63.79±4.98	48.96±2.07	38.12±4.09	34.32±1.96
A9	Nonanal	47.6±4.99	50.57±4.16	52.35±3.93	72.37±2.61	53.74±4.65	142.35±3.9	48.79±2.75	52.65±2.66	103.75±21.09	57.84±11.15	54.74±3.94	62.97±9.7	61.66±6.6	44.86±4.72	46.6±1.35	50.96±6.66	47.33±7.1	80.64±8.97	48.2±6.24	46.07±8.33	57.06±4.81	45.62±8.85	69.85±4.27	49.79±11.13	67.6±7.88	84.72±4.04	48.23±3.59	39.09±6.54	61.16±7.18
A10	5-Ethylcyclopent-1-enecarboxaldehyde	6.5±0.09	8.43±0.18	9.63±1.94	8.97±0.5	5.27±0.36	11.39±0.51	6.68±0.11	6.62±0.79	11.47±1.94	10.3±2.02	6.25±1.05	5.59±1.49	5.05±1.68	6.42±0.51	9.38±0.74	5.42±0.67	10.51±1.26	8.92±1.09	12.53±1.59	8.27±1.33	11.83±1.02	8.55±1.56	8.49±0.32	10.13±2.14	4.12±1.19	7.6±2.16	4.97±0.96	5.61±1.11	7.63±0.75
A11	4-Nonenal, (E)-	ND	ND	ND	ND	ND	ND	ND	ND	ND	ND	ND	ND	ND	ND	ND	ND	7.08±0.01	ND	ND	ND	ND	5.6±1.26	ND	ND	ND	ND	ND	ND	ND
A12	6-Nonenal, (E)-	87.1±8.58	83.53±7.95	ND	103.38±4.43	74.24±3.72	184.01±5.67	88.2±3.42	79.33±4.85	115.58±10.34	85.56±11.31	88.39±5.91	118.61±10.85	116.18±7.54	ND	102.76±3.04	96.52±10.17	ND	128.41±14.13	ND	70.21±2.35	91.1±6.7	69.4±2.98	120.71±4.31	88.72±10.08	74.1±2.91	147.66±8.9	88.92±6.15	ND	81.21±5.74
A13	2,4-Heptadienal, (E,E)-	61.72±4.61	60.55±3.37	61.72±4.17	63.11±2.9	51.46±0.47	74.71±3.27	70.43±2.25	56.51±1.19	38.93±1.76	68.07±5.46	66.56±3.29	65.79±8.25	64.45±3.4	66.2±9.02	91.39±6.53	71.28±7.66	75.54±7.75	90.43±11.17	60.11±8.3	24.96±2.78	74.37±7.65	25.72±4.01	36.84±1.76	30.23±4.75	30.82±1.15	91.6±7	74.19±2.29	65.67±6.14	31.67±2.12
A14	Benzaldehyde	16.85±1.8	17.38±1.31	16.84±1.43	20.74±0.81	12.83±0.08	17.75±1.2	23.01±1.27	14.79±0.03	16.47±0.38	19.75±0.8	22.15±1.26	18.6±2.65	14.04±1.09	14.92±1.82	20.75±1.57	13.75±1.44	18.44±0.9	21.01±2.43	14.42±1.25	11.46±1.03	16.76±0.92	10.8±2.36	16.16±0.86	15.23±2.44	ND	19.78±4.11	13.87±0.34	12.21±1.05	12.9±0.73
A15	2-Nonenal, (E)-	185.68±15.68	229.29±15.64	217.1±16.79	258.94±13.21	269.03±21.57	352.23±1.81	238.12±13.7	232.74±8.66	380.42±36.91	278.63±40.73	291.67±15.37	163.06±24.11	120.51±11.23	120.95±13.39	136.89±3.08	180.63±22.36	182.52±16.7	201.83±23.83	168.41±16.7	145.13±19.05	145.57±13.71	163.01±6.11	267.98±12.79	145.1±21.75	203.26±12.88	146.85±8.35	137.85±7.47	93.36±10.27	163.68±13.92
A16	2,6-Nonadienal, (E,Z)-	305.17±20.33	343.28±17.99	266.01±18.02	349.25±14.97	338.89±19.69	479.77±5.24	367.6±15.45	318.35±6.58	456.41±30.17	387.07±38.88	420.62±21.19	294.58±38.98	219.75±17.42	192.49±20.74	244.23±5.53	298.68±31.64	315.88±21.99	365.59±43.72	251.04±21.19	220.58±23.1	247.35±20.84	217.39±19.31	426.42±19.51	255.23±21.75	282.79±11.17	286.18±11.17	221.98±5.94	163.06±13.58	239.57±16.55
A17	1-Cyclohexene-1-carboxaldehyde, 2,6,6-trimethyl-	8.68±1.14	9.15±1.11	10.37±1.03	11.56±1.12	7.75±0.51	14.39±1.32	7.55±0.56	10.04±0.76	7.39±0.43	12.37±1.14	8.53±0.34	6.03±4.52	12.07±1.24	11.88±2.16	16.11±1.67	8.84±0.78	9.52±0.58	8.54±0.97	22.03±3.75	12.72±1.38	19.81±1.11	12.74±2.37	15.24±1.17	13.84±2.54	7.17±2.18	15.57±1.18	13.65±1.06	11.72±1.58	11.84±0.61
A18	2,4-Nonadienal, (E,E)-	15.61±2.48	ND	16.7±2.75	27.94±0.43	13.98±0.49	16.77±4.25	23.31±3.61	18.71±1.84	18.05±1.64	25.8±0.94	ND	14.92±1.81	13.53±1.6	14.8±1.45	22.29±1.31	13.74±1.1	ND	18.73±2.42	9.19±0.54	6.95±1.12	12.77±1.18	7.49±1.96	13.46±2.27	11.89±1.28	8.01±1.23	16.5±2.98	12.12±1.23	9.84±1.34	9.57±0.28
A19	Tridecanal	2.44±0.07	3.88±0.21	3.57±0.16	2.32±0.07	2.74±0.32	7.11±0.24	3.7±0.26	2.69±0.04	2.55±0.21	3.32±0.22	6.72±0.81	3.66±0.59	3.16±0.22	2.74±0.29	1.9±0.04	1.97±0.31	5.94±0.47	7.61±0.66	5.71±0.17	4.39±0.6	4.63±0.46	5.13±1.12	7.46±0.45	2.97±0.33	5.41±1.48	3.09±0.84	2.46±0.16	1.64±0.18	3.86±0.19
A20	4-Oxononanal	6.95±0.85	5.95±0.96	4.34±0.67	ND	17.03±3.26	11.33±0.94	4.76±0.77	6.97±0.35	6.02±0.92	5.16±0.88	2.8±0.32	4.4±0.95	3.63±0.28	2.64±0.33	ND	9.27±1.43	ND	ND	1.73±0.04	8.85±1.08	2.77±0.44	5.82±0.14	7.49±0.28	3.34±0.12	12.86±6.79	ND	3.58±0.53	2.26±0.25	4.71±0.56
A21	Tetradecanal	5.18±0.12	7.65±0.33	7.6±0.34	4.42±0.35	6.2±0.49	16.11±0.52	9.94±0.61	4.99±0.11	4.62±0.43	6.11±0.2	14.23±2.02	9.12±1.38	7.22±0.6	5.61±0.54	3.82±0.05	4±0.51	14.65±1.3	18.59±1.65	13.09±0.17	11.59±1.43	12.46±1.1	10.93±2.32	14.37±0.71	6.66±0.55	15.62±4.24	7.58±1.73	5.13±0.69	3.82±0.24	10.7±0.31
A22	Pentadecanal-	30.83±0.21	47.28±1.33	42.01±5.69	31.46±1.51	36.84±3.25	82.41±3.36	52.85±8.38	37.74±1.19	46.64±4.57	44.02±3.16	96.02±13.22	44.09±6.53	38.81±2.19	31.15±4.8	20.11±2.59	24.67±3.54	88.55±8.58	108.02±9.65	73.63±1.11	59.14±5.6	60.45±4.39	56.36±10.92	86.45±3.46	46.07±6.78	83.18±22.73	38.07±1.55	28.61±3.09	18.07±1.04	54.09±2.05
A23	cis,cis-7,10,-Hexadecadienal	ND	1±0.08	1.27±0.1	ND	1.12±0.11	3.03±0.11	0.95±0.11	ND	ND	0.75±0.03	3.34±0.65	ND	ND	ND	ND	ND	1.69±0.08	4.07±0.44	3.65±0.21	3.11±0.19	2.17±0.25	2.87±0.64	3.39±0.08	ND	2.52±0.69	1.02±0.12	ND	ND	1.55±0.07
A24	cis-9-Hexadecenal	1.18±0.15	1.87±0.21	1.71±0.11	1.4±0.14	2.06±0.19	3.6±0.05	1.2±0.21	1.52±0.07	1.26±0.16	2.05±0.21	3.29±0.93	0.86±0.17	0.86±0.09	0.71±0.11	0.75±0.03	0.85±0.16	2.58±0.21	4.88±0.47	5.26±0.22	6.48±0.52	4.52±0.41	4.32±0.97	7.01±0.14	3.41±0.46	3.94±0.58	1.1±0.3	1±0.03	0.66±0.01	2.36±0.13
Alcohols
L1	Ethanol	3.59±0.21	3.43±0.12	3.2±0.02	2.97±0.19	4.3±0.24	3.03±0.25	3.22±0.11	3.21±0.07	2.96±0.41	2.64±0.15	2.83±0.17	4.68±0.35	4.54±0.19	3.94±0.2	3.38±0.05	4.35±0.53	2.49±0.09	2.92±0.17	2.62±0.09	2.99±0.02	2.81±0.12	2.87±0.02	2.86±0.03	2.75±0.06	6.85±1.05	3.42±0.37	3.89±0.45	3.49±0.54	3.76±0.16
L2	1-Hexanol	7.14±0.64	5.04±0.46	7.16±0.28	7.82±0.51	4.77±0.44	6.28±0.3	5.98±0.2	4.79±0.27	2.83±0.29	3.37±0.12	5.27±0.43	14.67±0.84	19.05±2.01	14.8±1.13	13.19±0.69	8.4±0.4	9.18±0.22	15.76±1.52	17.01±0.56	25.65±1.45	24.04±0.81	24.28±0.88	9.49±0.29	26.08±0.45	11.45±0.8	26.3±1.71	26.63±0.85	23.55±0.84	32.62±1.58
L3	3-Hexen-1-ol, (E)-	0.85±0.12	0.95±0.09	1.33±0.07	ND	0.71±0.04	ND	ND	0.91±0.11	ND	0.95±0.09	ND	1.34±0.06	2.14±0.22	2.88±0.35	2.06±0.28	1.12±0.1	1.44±0.09	1.98±0.19	1.78±0.06	2.81±0.17	3.24±0.09	2.8±0.09	1.47±0.04	2.29±0.01	1.16±0.26	2.81±0.24	2.24±0.09	2.35±0.17	2.43±0.09
L4	1-Hexanol, 2-ethyl-	ND	ND	ND	ND	ND	ND	ND	ND	ND	ND	ND	ND	1.74±0.13	1.35±0.14	ND	ND	ND	ND	ND	ND	2.04±0.12	ND	ND	0.92±0.03	1.66±0.89	1.61±0.19	1.34±0.26	1.35±0.3	1.78±0.09
L5	Linalool	4.09±0.57	9.91±1.07	15.06±2.2	17.53±1.51	3.03±0.08	15.77±0.45	7.99±0.28	8.83±0.45	18.67±2.35	7.58±0.98	8.52±0.43	7.54±1.12	6.28±0.73	9.89±1.16	10.37±0.07	7.27±0.91	ND	ND	11.38±1.07	6.94±0.87	14.26±1.09	4.42±0.8	ND	1.87±0.33	8.14±0.66	4.73±0.33	7.77±0.43	3.86±0.55	ND
L6	1-Octanol	ND	ND	ND	ND	ND	ND	ND	2.31±0.14	ND	ND	ND	ND	3.55±0.23	2.82±0.3	3.86±0.2	ND	ND	ND	2.27±0.21	3.04±0.24	3.09±0.23	2.46±0.31	ND	2.67±0.23	ND	ND	3.31±0.15	2.7±0.14	3.27±0.18
L7	1-Nonanol	ND	ND	ND	ND	8.26±0.09	10.42±0.95	11.9±0.46	ND	11.68±0.22	ND	18.06±1.67	13.06±1.57	15.82±0.85	13.63±1	12.93±0.4	9.54±0.79	17.28±1.01	44.2±5.39	21.98±1.05	31.96±3.27	31.23±2.8	25.68±3.72	20.96±0.92	19.93±1.8	19.29±6.41	25.89±4.59	25.56±0.29	17.12±0.94	35.17±1.75
L8	3-Nonen-1-ol, (Z)-	21.23±0.78	23.28±2.07	25.92±1.68	25±0.66	23.98±0.37	23.66±2.81	22.73±1.42	23.69±1.37	34.63±0.9	26.22±1.39	20.5±1.35	20.36±2.35	17.55±1.59	18.9±1.71	28.24±1.27	22.61±1.55	28.73±2.61	26.74±3.2	30.61±0.91	34.79±3.16	34.85±3.36	28.3±4.19	38.05±2.21	21.82±1.41	17.97±5.89	26.95±4.85	28.12±0.61	24.69±1.2	29.31±1.72
L9	(6Z)-Nonen-1-ol	13.79±2.7	10.43±0.34	12.26±0.51	15.56±0.6	10.45±0.13	18.27±1.82	21.35±3.87	8.42±1.3	14.4±1.75	9.13±0.36	20.87±1.83	31.31±3.79	43.03±2.81	27.63±1.89	33.3±1.45	25.08±1.74	20.78±2.48	55.49±7.37	23.38±0.86	42.55±3	44.11±3.7	30.19±3.9	29.59±1.97	28.21±1.64	22.39±8.01	44.05±3.31	47.64±0.9	29.06±1.49	35.28±1.43
L10	3,6-Nonadien-1-ol, (E,Z)-	18.34±0.61	17.32±0.43	12.26±0.52	17.23±0.42	17.68±0.64	20.95±1.04	13.84±0.66	16.52±1.13	33.76±1.32	20.14±1.24	ND	14.72±1.85	5.82±6.54	9.84±0.69	14.83±0.53	19.51±1.36	23.53±1.23	31.55±3.64	ND	39.29±2.86	42.49±4.05	23.02±2.72	ND	22.47±1.44	15.27±1.76	21.52±3.8	16.03±0.08	14.97±1.13	22.86±1.27
L11	2,6-Nonadien-1-ol	7.65±10.01	ND	ND	ND	ND	ND	ND	ND	ND	ND	ND	2.73±0.5	ND	ND	ND	ND	ND	ND	ND	ND	ND	ND	ND	ND	ND	ND	ND	1.69±0.2	ND
L12	Benzyl alcohol	ND	ND	ND	ND	ND	ND	ND	ND	ND	ND	5.19±0.44	ND	ND	2.27±0.24	ND	ND	ND	ND	ND	ND	ND	ND	ND	ND	ND	5.11±0.45	2.75±0.13	2.85±0.12	3.51±0.11
L13	11,11-Dimethyl-4,8-dimethylenebicyclo[7.2.0]undecan-3-ol	3.46±0.15	ND	1.58±0.06	ND	ND	1.1±0.08	3.62±0.09	ND	ND	1.66±0.11	4.19±0.58	1.21±0.15	ND	0.72±0.15	ND	ND	1.44±0.08	1.22±0.17	1.13±0.07	ND	ND	0.66±0.04	3.08±0.19	2.25±0.23	ND	ND	0.67±0.02	0.86±0.04	0.89±0.02
Ketones
K1	2,3-Pentanedione	ND	ND	ND	ND	ND	ND	ND	ND	ND	ND	ND	ND	ND	ND	ND	ND	1.88±0.1	ND	1.9±0.2	ND	ND	ND	ND	ND	ND	ND	ND	ND	ND
K2	3-Octanone	6.25±0.14	7.34±0.72	8.91±1.27	5.93±0.11	ND	6.3±0.38	9.16±1.44	5.13±0.38	4.2±0.09	8.46±1.36	6.05±0.45	7.16±0.69	5.91±0.47	6.37±0.26	9.74±0.72	4.97±0.28	12.07±1.42	9.74±1.11	9.44±1.05	8.33±1.8	10.87±0.92	7.58±1.12	7.05±0.45	9.03±1.74	3.98±0.73	ND	6.11±0.13	6.83±1.36	9.45±1.55
K3	2-Octanone	1.12±0.11	1.03±0.09	1.35±0.09	1.23±0.1	0.84±0.05	1.18±0.04	1.52±0.07	1.04±0.18	1.19±0.01	1.38±0.29	1.3±0.19	1.71±0.12	1.54±0.07	1.62±0.19	1.87±0.1	1.21±0.03	1.69±0.16	1.66±0.02	1.48±0.09	1.12±0.03	1.44±0.06	1.13±0.05	0.95±0.01	1.39±0.14	1.75±0.78	2.18±0.32	1.57±0.03	2.08±0.28	1.52±0.08
K4	5-Hepten-2-one, 6-methyl-	ND	ND	ND	ND	ND	2.53±0.27	ND	ND	ND	ND	ND	ND	ND	ND	ND	ND	ND	3.77±0.39	3.18±0.51	2.06±0.21	3.43±0.17	1.48±0.42	2.08±0.22	ND	ND	ND	ND	ND	1.86±0.07
K5	3-Octen-2-one	9.5±1.06	10.68±0.98	14.85±2.14	15.37±1.05	ND	ND	12.52±0.49	9.88±0.57	ND	13.65±1.9	13.45±0.79	12.15±2.16	ND	11.83±1.73	15.91±1.58	8.46±0.63	15.31±1.41	ND	13.94±1.45	ND	15.9±0.85	ND	ND	10.15±5.91	ND	15.14±4.32	9.9±0.52	9.43±1.47	ND
K6	3,5-Octadien-2-one	52.16±5.25	56.62±4.96	55.02±4.8	63.32±2.4	42.41±0.6	50.38±1.62	55.22±1.89	51.31±0.91	38.97±1.15	65.76±3.48	61.98±2.99	51.12±6.86	39.54±3.08	46.1±6.08	72.36±4.84	51.98±5.72	58.75±3.43	61.96±7.72	48.94±4.18	37.92±4	55.4±4.28	50.24±3.33	59.79±3.79	53.27±8.05	30.95±1.05	70.19±5.42	49.94±0.84	45.11±3.11	56.11±3.22
K7	3,5-Octadien-2-one, (E,E)-	30.5±5.41	28.61±0.88	ND	ND	18.17±1.94	24.63±3.19	39.03±1.97	26.66±1.69	15.13±0.59	33.18±1.88	40.43±3.27	ND	22.34±2.84	ND	ND	26.43±2.42	40.46±1.92	46.02±5.76	ND	17.79±1.93	31.64±2.1	ND	27.36±1.09	ND	12.41±0.81	ND	26.31±0.5	ND	23.31±0.99
K8	.alpha.-Ionone	1.27±0.1	1.21±0.04	1.41±0.05	1.62±0.02	0.96±0.04	2.01±0.17	ND	1.31±0.05	ND	1.42±0.07	ND	ND	1.26±0.08	0.96±0.14	1.97±0.17	ND	ND	ND	2.92±0.19	1.49±0.11	1.87±0.12	1.6±0.28	1.19±0.13	1.88±0.35	ND	1.49±0.29	2.11±0.08	1.21±0.09	0.87±0.06
K9	5,9-Undecadien-2-one, 6,10-dimethyl-, (E)-	ND	ND	ND	ND	ND	ND	ND	ND	ND	ND	ND	ND	ND	ND	ND	ND	0.69±0.08	ND	ND	ND	0.62±0.04	ND	0.75±0.02	ND	ND	ND	ND	ND	ND
K10	trans-.beta.-Ionone	12.5±0.87	10.47±0.36	12.76±0.52	12.24±0.35	8.62±0.42	14.88±1.02	5.93±1.23	10.46±0.27	6.4±0.39	12.5±0.52	8.44±0.87	5.25±0.73	10.61±0.59	11.28±0.88	12.32±0.17	8.58±0.81	6.66±0.35	5.7±0.71	19.1±1.13	12.56±1.03	19.65±1.29	12.84±2.15	17.51±0.99	15.21±1.51	6.97±2.24	13.84±2.53	12.34±0.17	10.7±0.67	9.96±0.36
K11	3-Buten-2-one, 4-(2,2,6-trimethyl-7-oxabicyclo[4.1.0]hept-1-yl)-	ND	2.93±0.19	3.83±0.19	ND	1.89±0.22	3.01±0.29	2.26±0.07	2.61±0.13	1.33±0.11	3.03±0.13	2.59±0.23	ND	ND	ND	ND	2.28±0.26	2.38±0.16	2.24±0.35	3.8±0.21	2.8±0.27	ND	2.55±0.48	3.03±0.26	3.41±0.3	1.38±0.45	ND	3.67±0.14	ND	2.16±0.15
K12	2(3H)-Furanone, dihydro-5-pentyl-	ND	ND	ND	ND	ND	ND	ND	ND	ND	ND	ND	ND	ND	ND	ND	ND	ND	ND	ND	ND	0.9±0.04	ND	ND	0.79±0.07	ND	1.68±0.32	0.93±0.19	ND	ND
Alkenes
O1	1-Octene	1.75±0.05	1.62±0.55	2.41±0.12	2.52±0.24	ND	1.6±0.17	2.81±0.23	1.58±0.14	1.74±0.48	1.61±0.06	2.47±0.07	2.24±0.05	2.45±0.5	2.05±0.09	2.18±0.09	1.51±0.11	1.98±0.16	1.75±0.46	1.32±0.33	ND	0.73±0.37	ND	ND	1.33±0.17	1.72±0.7	2.43±0.31	1.75±0.14	1.73±0.24	1.3±0.13
O2	Decane	ND	ND	ND	ND	ND	ND	ND	ND	ND	ND	ND	ND	ND	ND	ND	ND	ND	ND	ND	2.8±0.51	ND	1.08±0.05	ND	ND	ND	ND	ND	ND	ND
O3	(1R)-2,6,6-Trimethylbicyclo[3.1.1]hept-2-ene	ND	ND	3.55±0.05	15.84±20.99	ND	ND	ND	ND	ND	4.26±0.18	4.18±0.05	ND	ND	ND	ND	ND	ND	ND	ND	ND	ND	ND	ND	ND	ND	ND	ND	ND	ND
O4	Dodecane	ND	ND	ND	ND	ND	ND	ND	ND	ND	ND	1.42±0.56	ND	ND	ND	ND	ND	1.35±0.42	ND	ND	ND	ND	ND	ND	ND	ND	ND	ND	ND	ND
O5	Tridecane	ND	ND	ND	ND	ND	ND	ND	ND	ND	1.9±0.3	ND	ND	ND	ND	ND	ND	2.51±0.57	ND	ND	1.68±0.09	ND	1.92±0.53	2.46±0.06	ND	ND	ND	ND	ND	1.5±0.04
O6	1,6-Dioxaspiro[4.4]nonane, 2-ethyl-	ND	ND	ND	ND	ND	ND	ND	ND	ND	ND	ND	ND	ND	ND	ND	ND	ND	ND	ND	ND	1.03±0.19	ND	ND	0.72±0.08	ND	ND	ND	ND	0.56±0.03
O7	Tetradecane	ND	ND	ND	ND	ND	2.25±0.13	ND	ND	ND	ND	ND	ND	ND	ND	ND	ND	2.86±0.52	3.54±0.42	ND	ND	ND	ND	ND	ND	ND	ND	ND	ND	ND
O8	Caryophyllene	14.18±0.91	ND	8.56±0.89	ND	ND	7.32±0.21	8.76±0.61	ND	5.5±0.25	9.42±0.41	16.91±0.94	5.2±0.57	ND	ND	ND	ND	5.16±0.48	7.34±0.72	13.78±1.22	6.58±0.57	ND	8.35±1.66	28.34±2.25	16.86±2.07	ND	4.87±0.14	ND	ND	7.7±0.62
O9	Humulene	14.88±0.4	ND	12.8±0.45	ND	ND	14.79±1.53	15.29±0.09	ND	12.75±0.38	17.12±1.4	26.8±1.49	7.42±1.17	4.15±0.23	5.21±0.37	5.99±0.56	3.91±0.57	13.96±1.06	17.44±1.91	12.45±0.41	8.33±1.7	10.41±0.8	8.46±1.88	24.28±2.6	13.24±1.67	6.35±1.54	4.94±0.36	6.03±0.44	4.07±0.5	8.06±0.76
O10	Nonadecane	0.91±0.06	1.01±0.06	1.16±0.05	1.12±0.06	0.83±0.08	1.4±0.1	1.65±0.08	ND	ND	1.35±0.03	2.12±0.3	1.1±0.12	1.02±0.12	1.12±0.09	1.34±0.14	1.11±0.14	2.04±0.45	1.49±0.32	1.28±0.22	1.45±0.15	2.08±0.27	0.81±0.05	1.76±0.31	0.87±0.04	ND	1.15±0.08	1±0.05	0.73±0.04	1.04±0.05
O11	Caryophyllene oxide	16.68±0.71	1.3±0.12	7.76±0.35	ND	ND	5.39±0.28	17.95±0.76	1.11±0.13	3.4±0.14	8.09±0.39	19.7±1.98	5.58±0.71	1.18±0.09	3.26±0.18	2.18±0.06	ND	6.43±0.27	5.21±0.73	4.67±0.35	2.3±0.24	2.6±0.28	3.51±0.42	14.04±0.67	10.4±0.83	1.03±0.39	0.91±0.07	3.05±0.06	3.91±0.21	4.7±0.11
O12	(+)-epi-Bicyclosesquiphellandrene	0.99±0.13	ND	0.76±0.01	1.04±0.02	ND	ND	ND	0.8±0.1	ND	ND	ND	1.59±0.2	1.15±0.27	0.89±0.19	1.1±0.17	1.13±0.3	ND	ND	ND	ND	ND	ND	ND	ND	ND	ND	ND	ND	ND
Others
E1	2(4H)-Benzofuranone, 5,6,7,7a-tetrahydro-4,4,7a-trimethyl-	4.95±0.22	1.01±0.03	ND	ND	ND	ND	5.25±0.17	ND	ND	ND	6.22±0.67	ND	0.9±0.06	ND	1.26±0.06	ND	ND	ND	ND	ND	1.92±0.19	ND	5.16±0.38	3.43±0.2	ND	0.94±0.08	ND	ND	ND
E2	Furan, 2-ethyl-	6.62±0.54	8.59±0.86	11.15±1.06	7.77±1.36	2.23±0.09	4.81±0.19	5.37±0.25	5.19±0.74	4.03±0.25	12.81±3.02	9.52±0.35	5.47±0.3	3.85±0.32	6.48±0.77	5.66±2.52	3.14±0.19	13.96±2.63	15.69±1.91	8.63±1.5	6.54±1.21	16.33±0.88	9.13±1.85	9.47±0.94	11.3±3.17	4.61±2.03	14.49±1.17	2.99±0.73	2.93±1.38	7.62±1.47
E3	Furan, 2-pentyl-	10.03±1.58	15.95±2.29	20.83±2.16	11.98±5.99	5.2±0.94	13.87±0.41	10.84±0.16	8.92±0.65	22.06±7.63	32.9±17.17	17.87±2.27	4.64±1.08	2.06±0.23	3.89±0.54	2.59±1.9	3.22±0.46	41.29±11.43	30.57±4.12	20.68±2.8	16.73±4.62	36.88±4.01	21.04±5.86	32.28±2.89	18.94±7.12	6.08±2.07	16.12±1.97	2.3±0.57	2.21±1.43	13.96±3.11
E4	cis-2-(2-Pentenyl)furan	6.44±1.09	10.28±1.17	10.8±0.2	7.23±1.97	3.49±0.09	9.41±0.82	7.94±0.32	6.33±0.28	11.94±5.74	22.74±9.7	13.43±1.76	5.59±0.83	ND	ND	ND	4.4±0.38	29.52±7.87	27.87±4.62	19.87±0.92	7.15±1.61	22.5±2.34	11.14±1.37	24.85±3	9.84±3.76	5.16±1.06	15.01±0.59	ND	ND	7.63±0.9
E5	Furan, 2-(2-propenyl)-	1.13±0.14	1.17±0.17	1.31±0.22	1.18±0.16	0.86±0.02	1.52±0.07	1.53±0.08	0.93±0.08	ND	1.26±0.05	1.56±0.14	1.95±0.22	1.32±0.1	2.59±0.07	1.63±0.1	0.94±0.13	1.06±0.05	1.98±0.21	ND	1.02±0.01	1.42±0.12	1.31±0.31	1.62±0.12	1.19±0.23	1.53±0.86	1.79±0.22	1.38±0.07	1.18±0.1	1.39±0.13
E6	Furan, 2-(1-pentenyl)-, (E)-	ND	3.65±0.23	3.24±0.18	ND	3.3±0.06	4.46±0.24	2.81±0.25	3.61±0.3	5.3±0.55	4.8±0.27	5.07±0.46	2.6±0.34	ND	2.51±0.36	ND	3.3±0.37	4.12±0.31	5.04±0.58	4.09±0.27	2.77±0.16	4.04±0.46	2.7±0.46	4.77±0.2	4.02±0.23	2.55±0.55	3.5±0.78	3.15±0.04	2.3±0.21	3.01±0.11

## Sheet: Table S4
Table S4. Percentage (%) of each type of volatiles in 29 cucumber cultivars
Cultivars	Aldehydes	Alcohols	Ketones	Alkenes	Others
C-1	76.6935	6.86631	9.70725	4.23328	2.49964
C-2	81.0899	5.69025	9.6145	0.317563	3.28777
C-3	76.7102	7.0221	8.74931	3.29901	4.21938
C-4	82.396	6.4648	7.48497	1.54063	2.11365
C-6	85.8251	6.40383	6.37903	0.0726382	1.31945
C-9	84.9529	5.519	5.82082	1.81741	1.88991
C-11	78.6859	6.5154	9.03317	3.33978	2.42575
C-13	82.4669	5.85802	9.24624	0.298275	2.13058
C-14	83.864	7.6014	4.27061	1.49505	2.76895
C-17	77.6427	4.86647	9.46162	2.97043	5.05881
C-18	77.9199	5.43661	8.54312	4.68395	3.41644
CP-3	80.4352	9.39835	6.5143	1.94702	1.70512
CP-8	79.1142	11.4086	7.7508	0.950078	0.776353
CP-9	76.5519	11.8623	8.53063	1.36622	1.68895
CP-22	77.2971	10.6561	9.95967	1.11539	0.971746
CP-23	79.9014	8.76444	9.30531	0.685944	1.34293
C-27	71.3832	8.08848	10.7909	2.79884	6.93861
C-28	73.6983	11.0309	8.03924	2.25472	4.97679
C-29	72.0426	10.3281	9.63883	3.08537	4.90504
C-30	68.2096	18.2254	8.06374	2.21911	3.28215
C-32	65.7057	15.6223	10.9502	1.30152	6.42027
C-45	71.8943	13.9468	7.46327	2.32677	4.36884
C-47	76.0505	6.75161	7.66136	4.53556	5.00099
C-48	71.0169	11.9431	8.65541	3.95041	4.43416
CP-2	82.3437	9.67799	5.28211	0.845361	1.85081
CP-18	75.7665	11.8153	7.60466	1.04071	3.77286
CP-24	71.6443	15.6602	10.6521	1.11701	0.926389
CP-31	71.0953	16.6645	9.76871	1.35435	1.1171
CP-44	70.2618	15.1866	9.35399	2.21014	2.98754

## Sheet: Table S5
Table S5. VIP value for sample line
	Comp. 1	Comp. 2	Comp. 3	Comp. 4	Comp. 5	Comp. 6	Comp. 7	Comp. 8
1-Hexanol, 2-ethyl-	1.901	1.7418	1.6498	1.5816	1.5605	1.5563	1.5535	1.5514
1-Hexanol	1.82	1.6849	1.646	1.5981	1.5948	1.5885	1.5845	1.5815
2,6-Nonadienal, (E,Z)-	1.7262	1.5673	1.5357	1.4926	1.474	1.4681	1.4649	1.4632
2-Nonenal, (E)-	1.7225	1.5433	1.5331	1.4725	1.454	1.4506	1.4476	1.4452
2-Butenal	1.6672	1.4907	1.41	1.354	1.3359	1.332	1.3324	1.3301
3-Hexen-1-ol, (E)-	1.652	1.5023	1.5355	1.4836	1.4638	1.4595	1.456	1.4535
Ethanol	1.6379	1.4943	1.4497	1.4173	1.4023	1.3975	1.3941	1.3959
Furan, 2-pentyl-	1.6341	1.4773	1.4199	1.388	1.37	1.3645	1.3612	1.3586
3,5-Octadien-2-one, (E,E)-	1.5911	1.4289	1.3896	1.4142	1.3965	1.4005	1.4007	1.3989
cis-2-(2-Pentenyl)furan	1.5908	1.4529	1.4033	1.3451	1.3277	1.323	1.3199	1.3175
(6Z)-Nonen-1-ol	1.5378	1.5083	1.5042	1.4553	1.4399	1.4343	1.4308	1.4297
Caryophyllene oxide	1.5327	1.3704	1.2814	1.244	1.2341	1.2307	1.2279	1.2256
1-Octanol	1.5183	1.357	1.3182	1.3062	1.2936	1.2897	1.2872	1.2848
2-Pentenal, 2-methyl-	1.5153	1.3557	1.3028	1.2477	1.2391	1.2414	1.2391	1.238
Humulene	1.4102	1.387	1.2982	1.2447	1.2315	1.2268	1.2237	1.2224
11,11-Dimethyl-4,8-dimethylenebicyclo[7.2.0]undecan-3-ol	1.3738	1.2319	1.1548	1.1142	1.1126	1.1086	1.1073	1.1051
Furan, 2-(2-propenyl)-	1.2851	1.4159	1.3443	1.3073	1.2972	1.2922	1.2915	1.2894
Benzaldehyde	1.2471	1.1287	1.0588	1.0139	1.0046	1.0015	1.0033	1.0079
2(4H)-Benzofuranone, 5,6,7,7a-tetrahydro-4,4,7a-trimethyl-	1.2281	1.1173	1.0704	1.1081	1.0995	1.1037	1.101	1.0989
5-Ethylcyclopent-1-enecarboxaldehyde	1.2226	1.0968	1.0318	1.1159	1.105	1.1025	1.0999	1.1042
2-Octanone	1.1729	1.0864	1.028	0.98498	0.97255	0.97457	0.97452	0.97786
Furan, 2-(1-pentenyl)-, (E)-	1.1387	1.1607	1.0862	1.0454	1.0444	1.0406	1.0392	1.0385
3-Buten-2-one, 4-(2,2,6-trimethyl-7-oxabicyclo[4.1.0]hept-1-yl)-	1.0973	1.0219	0.95977	0.97105	0.96468	0.96949	0.96711	0.96537
Caryophyllene	1.0898	1.1101	1.0428	0.99998	0.99013	0.98617	0.98396	0.98326
Furan, 2-ethyl-	1.0684	0.95461	1.1148	1.0677	1.0535	1.0511	1.0496	1.0498
Pentadecanal-	0.99958	1.1778	1.1296	1.1658	1.1567	1.1521	1.1494	1.1471
1-Nonanol	0.89631	1.0881	1.1952	1.154	1.1563	1.1514	1.1489	1.1469
(+)-epi-Bicyclosesquiphellandrene	0.89417	0.80725	0.93583	0.89818	0.90584	0.9122	0.9108	0.91484
Benzyl alcohol	0.88931	0.8736	0.81664	0.81214	0.81119	0.81023	0.80968	0.8081
2-Pentenal, (E)-	0.86583	0.84655	0.95264	0.92343	0.94847	0.97561	0.97554	0.9747
Dodecane	0.81704	0.83027	0.81674	0.78701	0.77873	0.79924	0.79802	0.80271
2-Hexenal, (E)-	0.80438	0.89996	1.046	1.0232	1.0246	1.0213	1.0227	1.0228
Tridecanal	0.71811	1.1885	1.1154	1.1167	1.1165	1.1117	1.1091	1.1069
cis,cis-7,10,-Hexadecadienal	0.70523	0.93139	0.97794	1.008	1.008	1.0085	1.0072	1.0079
cis-9-Hexadecenal	0.67929	0.84442	0.9265	0.89283	0.90009	0.90123	0.899	0.89921
3-Nonen-1-ol, (Z)-	0.65992	0.63086	0.67636	0.74832	0.75446	0.75179	0.7555	0.75994
2,3-Pentanedione	0.64294	0.59691	0.56113	0.63447	0.6604	0.66101	0.66355	0.666
3,5-Octadien-2-one	0.61502	0.56841	0.54141	0.55615	0.54953	0.55177	0.55778	0.56662
3-Octanone	0.6148	0.59462	0.57378	0.83392	0.86402	0.86067	0.85957	0.86008
3-Octen-2-one	0.60814	0.80712	0.75837	0.79436	0.78376	0.78188	0.7981	0.79654
Hexanal	0.58557	0.82448	0.77113	0.74851	0.73912	0.74346	0.75283	0.75198
2(3H)-Furanone, dihydro-5-pentyl-	0.5648	0.53702	0.77948	0.76107	0.75147	0.74862	0.74946	0.74799
Linalool	0.53915	0.67276	0.65102	0.62618	0.6571	0.66952	0.66935	0.66961
3,6-Nonadien-1-ol, (E,Z)-	0.52866	0.72586	1.0278	0.98518	1.0312	1.0283	1.0304	1.0319
1-Cyclohexene-1-carboxaldehyde, 2,6,6-trimethyl-	0.52542	0.61772	0.63151	0.71558	0.81355	0.81068	0.81042	0.81117
Tetradecane	0.50123	0.73804	0.6898	0.66476	0.71743	0.71676	0.71975	0.71867
Tetradecanal	0.48653	1.0043	0.98027	1.0166	1.0054	1.0016	0.99953	0.99815
Heptanal	0.48158	0.4334	0.51165	0.68208	0.67564	0.68795	0.6953	0.6944
Nonadecane	0.42191	0.90736	0.88063	0.93774	0.95733	0.95333	0.96345	0.96352
4-Nonenal, (E)-	0.41985	0.45763	0.4278	0.55025	0.54433	0.5684	0.567	0.57516
2,6-Nonadien-1-ol	0.416	0.63631	0.6194	0.59949	0.64812	0.65723	0.66564	0.67053
Tridecane	0.35988	0.80534	0.78192	0.92626	0.9139	0.9168	0.91561	0.91587
.alpha.-Ionone	0.348	0.3454	0.43713	0.55063	0.65105	0.66751	0.67385	0.67253
5,9-Undecadien-2-one, 6,10-dimethyl-, (E)-	0.34105	0.86004	0.83772	0.97111	0.95937	0.96272	0.96044	0.96406
Butanal, 3-methyl-	0.32143	0.31435	0.38146	0.4268	0.42667	0.42601	0.43798	0.43713
1,6-Dioxaspiro[4.4]nonane, 2-ethyl-	0.3105	0.33884	0.38401	0.70034	0.78299	0.78032	0.78007	0.78145
(1R)-2,6,6-Trimethylbicyclo[3.1.1]hept-2-ene	0.29833	0.2782	0.40282	0.43684	0.43105	0.43063	0.43003	0.4346
Pentanal	0.29448	0.35145	0.76431	0.7468	0.75818	0.75756	0.76692	0.76582
2,4-Nonadienal, (E,E)-	0.24134	0.4748	0.46773	0.44865	0.44458	0.46231	0.46656	0.47285
Decane	0.21233	0.44167	0.86154	0.84461	0.8346	0.8345	0.83251	0.83612
5-Hepten-2-one, 6-methyl-	0.20704	0.58761	0.76384	0.73285	0.72483	0.73357	0.73176	0.73245
trans-.beta.-Ionone	0.16569	0.27671	0.3353	0.50503	0.6463	0.64835	0.64859	0.64801
6-Nonenal, (E)-	0.11621	0.40169	0.39673	0.62842	0.62615	0.62453	0.62608	0.63525
1-Octene	0.047127	0.38001	0.37394	0.53289	0.52578	0.53151	0.53736	0.5426
4-Oxononanal	0.037937	0.24275	0.41711	0.4327	0.43862	0.44249	0.46185	0.46197
2,4-Heptadienal, (E,E)-	0.028442	0.038638	0.064498	0.18549	0.18335	0.18563	0.23876	0.24265
Nonanal	0.012133	0.77904	0.87668	0.85495	0.8436	0.85711	0.85506	0.85629

## Sheet: Table S6
Table S6. VIP value for sample group of type
	Comp. 1	Comp. 2	Comp. 3	Comp. 4	Comp. 5	Comp. 6	Comp. 7	Comp. 8
1-Nonanol	2.129	1.9981	1.9313	1.8899	1.8697	1.8647	1.8585	1.8538
cis-9-Hexadecenal	1.9127	1.7781	1.7222	1.7	1.698	1.6922	1.6881	1.6839
cis,cis-7,10,-Hexadecadienal	1.8338	1.7026	1.6589	1.6234	1.6115	1.6055	1.5993	1.5955
Tetradecanal	1.6915	1.5777	1.5267	1.5	1.4893	1.4846	1.4787	1.475
(+)-epi-Bicyclosesquiphellandrene	1.644	1.5301	1.4967	1.4644	1.4514	1.4525	1.4583	1.4553
1-Hexanol	1.6192	1.608	1.5859	1.5527	1.5388	1.533	1.5278	1.5239
Pentadecanal-	1.5976	1.4908	1.4726	1.4444	1.4354	1.4302	1.4246	1.4213
2,4-Nonadienal, (E,E)-	1.5047	1.4706	1.4185	1.415	1.4013	1.3965	1.3912	1.3896
Tridecanal	1.4952	1.4267	1.3833	1.3628	1.3509	1.3461	1.3407	1.3373
5-Hepten-2-one, 6-methyl-	1.4228	1.3851	1.3512	1.3285	1.3144	1.3141	1.3105	1.3094
3-Hexen-1-ol, (E)-	1.4126	1.3474	1.413	1.3823	1.3694	1.3644	1.3608	1.3573
Furan, 2-ethyl-	1.3997	1.3038	1.2732	1.2575	1.2482	1.2435	1.2439	1.2421
Linalool	1.3608	1.3455	1.2968	1.2984	1.305	1.301	1.2957	1.2925
cis-2-(2-Pentenyl)furan	1.3607	1.3199	1.3004	1.2743	1.2664	1.263	1.2592	1.2579
Furan, 2-pentyl-	1.2811	1.286	1.2496	1.2259	1.222	1.2193	1.2155	1.2134
(6Z)-Nonen-1-ol	1.2802	1.197	1.2417	1.2215	1.2084	1.2059	1.2069	1.2042
2-Hexenal, (E)-	1.2447	1.2238	1.2046	1.2029	1.1928	1.1884	1.1895	1.1886
Hexanal	1.2176	1.1517	1.1108	1.1029	1.0951	1.092	1.0997	1.0978
Tridecane	1.1205	1.0872	1.0584	1.0481	1.0369	1.0367	1.0326	1.0303
Caryophyllene	1.0917	1.0155	1.0528	1.0323	1.0222	1.0201	1.0172	1.0221
5,9-Undecadien-2-one, 6,10-dimethyl-, (E)-	1.0814	1.0636	1.0283	1.0071	0.99648	0.99285	0.98888	0.98859
1,6-Dioxaspiro[4.4]nonane, 2-ethyl-	1.0306	0.95838	0.92919	0.94512	0.93501	0.93496	0.93132	0.93248
1-Octene	1.0269	0.96471	0.9535	0.93846	0.92912	0.9309	0.92923	0.93923
3-Nonen-1-ol, (Z)-	0.99754	1.0438	1.0196	1.0138	1.0306	1.0314	1.0277	1.0251
Humulene	0.97175	0.95966	0.97812	0.97787	0.96751	0.96634	0.96377	0.96237
Furan, 2-(1-pentenyl)-, (E)-	0.9371	0.94512	0.92687	0.92525	0.95336	0.95253	0.9604	0.96321
1-Cyclohexene-1-carboxaldehyde, 2,6,6-trimethyl-	0.92497	0.88193	0.88037	0.94572	0.93766	0.95342	0.94969	0.94736
Butanal, 3-methyl-	0.92265	1.0319	1.0463	1.025	1.0264	1.0236	1.0195	1.0281
Benzyl alcohol	0.91643	1.1938	1.205	1.1881	1.2075	1.2072	1.2025	1.2
2-Pentenal, 2-methyl-	0.90759	0.95561	0.92134	0.93871	0.9626	0.96558	0.96681	0.96487
2,3-Pentanedione	0.86996	0.81185	0.78354	0.76912	0.79884	0.80652	0.80979	0.80837
4-Nonenal, (E)-	0.85697	0.79796	0.7693	0.75535	0.75146	0.75691	0.75521	0.75571
1-Hexanol, 2-ethyl-	0.85006	0.95768	0.97689	0.96408	0.97585	0.97427	0.97117	0.97182
2-Nonenal, (E)-	0.83171	0.98408	1.0389	1.0166	1.0128	1.0101	1.009	1.0065
Dodecane	0.82512	0.7958	0.90353	0.89441	0.89349	0.89237	0.8893	0.88737
2,4-Heptadienal, (E,E)-	0.80671	0.83629	0.8197	0.80442	0.79585	0.79949	0.80296	0.81015
Nonadecane	0.77765	0.89261	0.8728	0.87959	0.87018	0.86742	0.87854	0.87645
Decane	0.76705	0.71236	0.70136	0.71123	0.74702	0.74888	0.74614	0.74485
3-Octanone	0.72802	0.89032	0.92279	0.90276	0.9177	0.91804	0.91704	0.91504
2(3H)-Furanone, dihydro-5-pentyl-	0.72324	0.75313	0.72747	0.71357	0.81687	0.81464	0.81264	0.81117
Benzaldehyde	0.71418	0.89566	0.86887	0.85061	0.85062	0.84777	0.87894	0.87797
2-Pentenal, (E)-	0.68294	0.67607	0.66039	0.66074	0.67605	0.6743	0.67252	0.67597
trans-.beta.-Ionone	0.67457	0.69088	0.70154	0.76353	0.76614	0.78614	0.78411	0.78365
2-Butenal	0.66196	0.76762	0.74451	0.73031	0.72825	0.7257	0.73963	0.73943
2,6-Nonadienal, (E,Z)-	0.59826	0.82372	0.92451	0.90445	0.89478	0.89143	0.88885	0.88681
4-Oxononanal	0.58331	0.61836	0.62897	0.66832	0.66121	0.66157	0.67858	0.68221
Tetradecane	0.58132	0.66565	0.64257	0.62891	0.70917	0.70652	0.70448	0.72575
2-Octanone	0.57394	0.66914	0.64593	0.63466	0.62806	0.63296	0.6388	0.64584
5-Ethylcyclopent-1-enecarboxaldehyde	0.49634	0.77315	0.75251	0.86935	0.86554	0.86228	0.86033	0.85822
6-Nonenal, (E)-	0.48538	0.53878	0.52948	0.53649	0.54377	0.54427	0.54485	0.54555
Ethanol	0.47791	0.70054	0.68125	0.71128	0.70571	0.70678	0.70779	0.7065
1-Octanol	0.46333	0.43516	0.78184	0.76886	0.7689	0.77474	0.77167	0.7734
Pentanal	0.46043	0.4679	0.64184	0.62809	0.62138	0.61903	0.62328	0.62179
3,6-Nonadien-1-ol, (E,Z)-	0.4373	0.45499	0.45627	0.57605	0.58899	0.5969	0.59495	0.59872
Heptanal	0.43103	0.40051	0.42907	0.44417	0.46856	0.46932	0.48219	0.49349
2(4H)-Benzofuranone, 5,6,7,7a-tetrahydro-4,4,7a-trimethyl-	0.40117	0.38684	0.56327	0.561	0.57738	0.59622	0.60042	0.62311
3-Octen-2-one	0.38948	0.36156	0.38333	0.41814	0.43753	0.46119	0.47268	0.47302
11,11-Dimethyl-4,8-dimethylenebicyclo[7.2.0]undecan-3-ol	0.38134	0.37049	0.47455	0.5911	0.58479	0.59027	0.59647	0.60639
(1R)-2,6,6-Trimethylbicyclo[3.1.1]hept-2-ene	0.36197	0.35735	0.50911	0.56021	0.58156	0.59996	0.60764	0.6062
3-Buten-2-one, 4-(2,2,6-trimethyl-7-oxabicyclo[4.1.0]hept-1-yl)-	0.35718	0.7719	0.79938	0.8752	0.89466	0.90415	0.92379	0.92289
2,6-Nonadien-1-ol	0.35013	0.33212	0.32371	0.32172	0.31876	0.33208	0.34873	0.34905
Caryophyllene oxide	0.34199	0.34917	0.45162	0.56001	0.55409	0.55715	0.56741	0.58393
Nonanal	0.29936	0.46184	0.50647	0.53772	0.53289	0.5335	0.53408	0.54016
3,5-Octadien-2-one	0.069435	0.21692	0.34712	0.43838	0.45134	0.4889	0.49521	0.49851
Furan, 2-(2-propenyl)-	0.060754	0.11043	0.37651	0.53824	0.53577	0.53572	0.5429	0.54616
.alpha.-Ionone	0.060666	0.34923	0.53405	0.6006	0.61993	0.63082	0.6283	0.63343
3,5-Octadien-2-one, (E,E)-	0.040444	0.74617	0.75945	0.92181	0.91322	0.90999	0.9065	0.90491
